# Supplementary material for: First look at emergency medical technician wellness in India: Application of the Maslach Burnout Inventory in an unstudied population
Source: PLoS One. 2020 Mar 10;15(3):e0229954. doi: 10.1371/journal.pone.0229954 (PMC7064236; doi:10.1371/journal.pone.0229954)
Supplement: S1 Table — (XLSX) [file pone.0229954.s001.xlsx]

## Sheet: S1 Univariate Regression
Single Variate Regression and Associations with Burnout
Characteristics	Measure of Association	95% CI°	p-value
	Median
Age	0.88	0.82 – 0.94	<0.001
Years Worked	0.92	0.83 – 1.01	0.075
	Odds Ratio
State (Reference: Gujarat)
Telengana	0.41	0.22 – 0.76	0.005
Karnataka	0.32	0.17 – 0.61	0.001
Gender (Reference: Male)
Female	1.95	1.12 – 3.39	0.018
Education (Reference: Below University Degree)
University Degree	0.614035	0.16-2.38	0.48
Post-Graduate Degree	0.361111	0.08-1.54	0.169
Marital Status (Reference: Married)
Not Married	1.18	0.66 – 2.11	0.569
Work Environment (Reference: Urban)
Rural	0.63	0.37 – 1.07	0.09
Social Status/Caste (Reference:"Other Caste")
Lower Tier Caste	0.68	0.38 – 1.21	0.192
Workplace Relationships (Reference: Positive Workplace Relationships)
Poor Workplace Relationships	2.64	1.56 – 4.44	<0.001
Perceived Lack of Respect (Reference: Feels Respected)
Does not Feel Respected	2.58	1.53 – 4.36	<0.001
Financial stress (Reference: Not stressed)
Stressed by monthly finances	1.28861	0.75-2.22	0.36
Emotionally demanding job (Reference: No exposure in last 6 months)
Exposed to case of death, violence, rape, or mass casualty in last 6 months?	1.57356	0.74-3.33	0.236
Erratic Schedule (Ref: Does not mind)
Mind Night Hours and Irregular Schedule	0.694	0.41-1.16	0.166
°CI = confidence interval

## Sheet: S2 Burnout Predict Quit
	Burnout as Predictive of an EMT's Plan to Quit
	Characteristics	Odds Ratio	95% CI°	p-value
	Plans to Quit at 1 year	3.98	1.49-10.62	0.006
	Plans to Quit at 5 year	1.63	0.80-3.35	0.18
	°CI = confidence interval

## Sheet: S3 Abbrev. MBI compare Langade
	Abbreviated MBI Indian EMTs
		Emotional Exhaustion		Depersonalization		Personal Accomplishment
		n	%	n	%	n	%
	HIGH (13-18)	41	0.136213	10	0.0358423	223	0.782456
	MOD (7-12)	94	0.312292	34	0.121864	52	0.182456
	LOW (0-6)	166	0.551495	235	0.842294	10	0.0350877
	As the scale for personal accomplishment is inverse to the other two domains, a low sense of personal accomplishment is compared between Indian EMTs and Physicians as presented by Langade et al
	Table 1 from Langade D, Modi PD, Sidhwa YF, Hishikar NA, Gharpure AS, Wankhade K, et al. Burnout Syndrome Among Medical Practitioners Across India: A Questionnaire-Based Survey. Cureus. 2016;8(9):e771
